# Supplementary material for: Deep Brain Stimulation Electrode Reconstruction: Comparison between Lead-DBS and Surgical Planning System
Source: J Clin Med. 2023 Feb 23;12(5):1781. doi: 10.3390/jcm12051781 (PMC10002993; doi:10.3390/jcm12051781)
Supplement: Supplementary file 1 [file jcm-12-01781-s001.zip]

Archive with 1 entries (1 files):
- jcm-2185838-supplementary.pdf
